# Supplementary material for: Establishment of a novel glycolysis-immune-related diagnosis gene signature for endometriosis by machine learning
Source: J Assist Reprod Genet. 2023 Mar 17;40(5):1147–61. doi: 10.1007/s10815-023-02769-0 (PMC10239430; doi:10.1007/s10815-023-02769-0)
Supplement: Supplementary file 3 — Supplementary file3 (XLS 0 KB) [file 10815_2023_2769_MOESM3_ESM.xls]

LASSO
B4GALT1    
CHPF     
CITED2   
CLDN3   
GPC3   
MED24      
MIF      
PDK3      
TPBG       
TXN       
VEGFA       
ADPGk      
NUP153     
NUP43      
PFKFB2  
PPP2CA     
PRKACA    
ADH6
