# Supplementary material for: Establishment of a novel glycolysis-immune-related diagnosis gene signature for endometriosis by machine learning
Source: J Assist Reprod Genet. 2023 Mar 17;40(5):1147–61. doi: 10.1007/s10815-023-02769-0 (PMC10239430; doi:10.1007/s10815-023-02769-0)
Supplement: Supplementary file 4 — Supplementary file4 (XLS 0 KB) [file 10815_2023_2769_MOESM4_ESM.xls]

RF
NDST3
ADH6
ADH1B
PPFIA4
GCKR
GPC3
CDK1
DEPDC1
CHPF
SLC35A3
CHST12
PGLS
CITED2
PRKACG
ABCB6
HMMR
PDK3
PPP2CB
NUP50
KIF2A
