# Supplementary material for: Establishment of a novel glycolysis-immune-related diagnosis gene signature for endometriosis by machine learning
Source: J Assist Reprod Genet. 2023 Mar 17;40(5):1147–61. doi: 10.1007/s10815-023-02769-0 (PMC10239430; doi:10.1007/s10815-023-02769-0)
Supplement: Supplementary file 5 — Supplementary file5 (XLS 29 KB) [file 10815_2023_2769_MOESM5_ESM.xls]

id	B cells naive	B cells memory	Plasma cells	T cells CD8	T cells CD4 naive	T cells CD4 memory resting	T cells CD4 memory activated	T cells follicular helper	T cells regulatory (Tregs)	T cells gamma delta	NK cells resting	NK cells activated	Monocytes	Macrophages M0	Macrophages M1	Macrophages M2	Dendritic cells resting	Dendritic cells activated	Mast cells resting	Mast cells activated	Eosinophils	Neutrophils
GSM175779	0.140618095154104	0	0.00475207966113936	0.0783232714651419	0.0119885424143633	0	0.167980943585212	0	0	0	0.180159674595807	0.294207979727727	0.0233271579272985	0	0	0	0.00570893533056106	0.0651171482030012	0.0136384880694336	0	0	0.0141776838662108
GSM175781	0	0.103010010170219	0.0315568871101314	0.106654037906427	0	0	0	0.0797603644060518	0.121578819585315	0	0.237251108492646	0.230071452239504	0	0.0354856488825049	0	0	0.0233703427752316	0.0287606265393254	0.00250070189264304	0	0	0
GSM175783	0.102138240761665	0	0	0	0.000953341039925449	0	0	0	0.2099051580975	0.030411553875819	0.393949149637983	0.0130896122665772	0	0	0	0	0.164331557063003	0.034777322585685	0	0	0	0.0504440646718422
GSM175784	0	0	0.0233051435069336	0.121288291453759	0.00235846033584201	0	0	0.0984543645257518	0	0	0.0331459200707867	0.372034831782271	0.0217803098000368	0	0.0480375062929175	0	0.0646442302974464	0	0	0.198788881396481	0	0.0161620605377737
GSM190401	0.0496380282444037	0	0.0281579350957476	0.175491342934639	0	0	0	0.0547704669347386	0	0.0712418513511354	0	0.189402944505437	0.0316683776829614	0.0664259053687841	0.0139000400330824	0.0920426231083246	0	0.061122812740936	0.152204999720382	0	0.0139326722794287	0
GSM190403	0	0.000845286488789392	0.0695912191974056	0.126657325283772	0	0.0631399352871264	0	0.16931933685658	0	0	0.0061842961828909	0.257194739830766	0.0196276504488636	0.0529305897623186	0	0.0794009086388325	0.04506531006813	0	0.0924061648556964	0	0.0176372370988278	0
GSM190404	0	0.0203075607048374	0.0499415922573458	0.146204503534138	0	0	0	0.118273730694565	0	0.0278083041860359	0	0.241500002397316	0.038001413204108	0.0492164699426144	0	0.0537479714286806	0.0939260751321003	0.0348061959708204	0.126266180547438	0	0	0
GSM629724	0.113313997476987	0	0.0377238220015524	0.0183052307010514	0	0.372311106204951	0	0.0436406916300684	0.000726072555698117	0	0.114324682712062	0.0293562197261756	0.0506422434082262	0.0349121292961199	0.0240410604767836	0	0.0463199295048468	0.0348859781979751	0	0.0756467045600085	0.00385013154749326	0
GSM629725	0.0765349052226285	0	0	0.203172523908679	0	0	0	0.0793056949907952	0	0	0.0922773775516594	0.295828684833142	0.083054685460192	0.00953013633075266	0.00779911050594753	0	0.0457173448283277	0	0.106779536367876	0	0	0
GSM629729	0.0587910459984963	0	0.0296240765280954	0.0556940101023729	0	0.188302738697663	0	0.0761553577831775	0	0.0341042761132101	0	0.09699487077649	0	0.132913497672469	0.0320568028536392	0.124958965562628	0.0620391420979282	0.0411856664526722	0	0.0239468203637736	0.0268814056568722	0.0163513233405119
GSM1256719	0.0414641189686496	0	0.069748681558587	0.330316371254792	0	0.0637180633343304	0	0.00824525208780208	0	0	0	0	0.0480779367647403	0	0.0274934154041462	0.0962454615079562	0.0563864882935248	0	0	0.258304210825472	0	0
GSM1256720	0.0317608215203277	0	0.0728630787105693	0.121076105844495	0	0.233477714605339	0	0	0	0.00326254487528176	0.00167713486849804	0	0.00228997068365407	0.0813398280963954	0.0177262867543909	0.248728598274074	0.0179325640631512	0.00632682385485141	0	0.159423993764178	0	0.00211453408479443
GSM1256721	0.0402490501940762	0	0.0695541381942398	0.10275411850146	0	0.248894764132898	0	0.0392295034733942	0	0	0.0101342551873485	0	0.047917548960393	0	0.0164865920346614	0.050725373987066	0.0930501712996556	0.0224059864388977	0	0.258433977250519	0.000164520345390198	0
GSM1256722	0.0546132812931025	0	0.0734231510358809	0.109815161678427	0	0.261887485686832	0	0	0	0.0121766375724739	0.0376410800281721	0	0.000466189790546844	0.0251264964660025	0.0189989091033519	0.174077661119891	0.0339690176011293	0	0	0.19780492862419	0	0
GSM1256723	0.0401291137950395	0	0.0684074322207657	0.132349709080537	0	0.135915823308014	0	0.0590745888754294	0	0	0.0661362747989612	0	0.00811215739403792	0.0243924799319334	0.0173778745254997	0.084267371275387	0.0455918731206633	0.00947238678247143	0	0.306203754660279	0.00256916023098153	0
GSM1256724	0.0132398780190449	0.0402591008188629	0.0701865765884279	0.128018799515205	0	0.190195850128563	0	0.0331037079006964	0	0.0207894942859839	0	0	6.27263444190634e-05	0.100242550490457	0.0163887154404817	0.232552893956515	0.0184604173611168	0	0	0.136499289150227	0	0
GSM1256725	0.0473824969495296	0	0.0839370653061163	0.229711348254385	0	0.0743431993153545	0	0.00890956411418698	0.0059714770527052	0	0.0330402639830271	0	0.0535153181146411	0	0.00342829497130495	0.128854067205534	0.0496936575464506	0	0	0.281213247186765	0	0
GSM1256726	0.0493907713467708	0	0.0813171003116765	0.244761086219891	0	0.0900967888620029	0	0.014303111636456	0	0	0.043705175642021	0	0.045431973394521	0	0.00304819636352199	0.116857992355338	0.0599200088035325	0	0	0.251167795064268	0	0
GSM1256727	0.103443527698361	0	0.0759618413823784	0.138081315713551	0	0.163621730293933	0	0	0.00124625787503911	0.0244003013662669	0.0212908518905449	0	0	0.00359344546557808	0.0177457039149331	0.201049726305217	0.0330470522036873	0.00823539316388548	0	0.208282852726625	0	0
GSM1256728	0.0449914456911449	0	0.0720665091147572	0.150376881001129	0	0.112821647650077	0	0.0332391730027412	0.0277371006039511	0	0.0482978703426149	0	0.0382502251958371	0.0372279974366525	0.0187213772292357	0.0817237651825021	0.049167912056249	0	0	0.285378095493109	0	0
GSM1256729	0.0369141254730947	0	0.0694109922475995	0.136000336611961	0	0.243714530455016	0	0	0	0.0306054668679643	0.0140099153768231	0	0	0	0.0153346982143628	0.183114319339983	0.0482581601214301	0	0	0.222637455291766	0	0
GSM1256730	0.0352135134975354	0.00100607264046479	0.0713173295801876	0.170810311824732	0	0.16890155228485	0	0.0266977212261555	0	0	0	0	0.0191814245058282	0.0845389325016571	0.0130516497573869	0.197190746306879	0.013046982476702	0.0500537950092681	0	0.138433423205368	0	0.0105565451829853
GSM1256731	0.038612510836726	0	0.0742595074490703	0.234628589874051	0	0.0561760035282053	0	0.0277075238778921	0	0	0.0568596608526952	0	0.0103816014747109	0	0.0232936301005254	0.126762499175367	0.0660532178818338	0.00934556178379255	0	0.275919693165131	0	0
GSM1256732	0.0373388996247107	0.00619035767917873	0.0877834480275176	0.116812354946309	0	0.261587137012616	0	0.0158442167947586	0	0	0.0042603968181636	0	0.0172504954729041	0.0493121118147531	0.0118049724658317	0.228543225307549	0.0222024293120807	0.000409552325627354	0	0.140660402397999	0	0
GSM1256733	0.0537515656525461	0	0.0614815141541257	0.144626838541578	0	0.215906666685398	0	0	0	0.0204973162789048	0.0246285288636227	0	0.0139361329788512	0.032481508495793	0.0248993730035069	0.170480090901898	0.0352600917663845	0	0	0.202050372677391	0	0
GSM1256734	0.0395872202695341	0	0.0679597204381159	0.222254628251844	0	0.147685314810079	0	0.031309830797238	0	0	0.0362855932031028	0	0.0260481150466367	0	0.0174159345817885	0.0735654903833713	0.0533678795092476	0.0150043517415021	0	0.26951592096754	0	0
GSM1256766	0.0353723894612017	0	0.083515682254098	0.165923571391074	0	0.201681852893197	0	0.00409099818073266	0	0	0.0367491751750842	0	0.00506115571965459	0.0979361739765314	0.0106599679682605	0.196864311551059	0.0191378437545794	0	0	0.142771736792808	0	0.000235140881719392
GSM1256767	0.0573592342902775	0	0.0947609408484201	0.217289871021867	0	0.0457600069119044	0	0.0612874824546549	0	0	0.0586014486437458	0	0.0652210517250849	0.00137380573519925	0	0.0732312570092129	0.0574663694411149	0	0	0.266758174381812	0.000890357536706614	0
GSM1256768	0.0547260376987081	0	0.0864195296114343	0.260863733176949	0	0.0860356366489525	0	0.0363765667164077	0	0	0.0455888522081739	0	0.0349330049629147	0	0	0.0976085558872159	0.0546620119924694	0	0	0.229401730906898	0	0.0133843401898772
GSM1256769	0.0339474669814657	0.00105368965585623	0.0844137619833868	0.189967666236548	0	0.165148372092009	0	0.0466711258565036	0	0	0.00196429504186478	0	0.0163898363969322	0.0534813346715411	0.0100364236731903	0.228552453627766	0.0212592826205033	0	0	0.147114291162433	0	0
GSM1256770	0.0292064396359122	0	0.0863533581543856	0.167003887442829	0	0.174195809631331	0	0	0	0	0.012360168410053	0	0.0119913665461425	0.0969312426219978	0.0198544937121237	0.223971935601111	0.024163789481369	0	0	0.153967508762745	0	0
GSM1256771	0.0555403892693739	0	0.101065982026452	0.172713095119503	0	0.11941154045688	0	0.00546668068897586	0.0465326688947995	0	0.0195593811918697	0	0.0282410413984328	0	0.010876470656237	0.100482889076226	0.0671973108447444	0	0	0.256970473665437	0	0.0159420767110685
GSM1256772	0.0561125981018997	0	0.0937644146100574	0.272791741196363	0	0.0820892953249105	0	0.0197772636126463	0	0	0.0145711705976913	0	0.059821771481097	0	0.00360366462566934	0.0841447102586772	0.0668616235153461	0	0	0.235466397386093	0.010995349289549	0
GSM1256784	0.0702910291786585	0	0.0689551566249436	0.119622636592471	0	0.251507374288324	0	0	0	0	0.0285088585096275	0	0.000254187962402033	0.056127926149574	0.0180752400053299	0.180631550550952	0.0419734618126713	0	0	0.164052578325045	0	0
GSM1256785	0.028936374245481	0.000320966591372354	0.0861641503799562	0.143920453416232	0	0.216037531164735	0	0	0	0	0.0288980103571784	0	0.0202547418116872	0.0613821468157732	0.0192823424132177	0.229948655751681	0.0256405596864492	0	0	0.139214067366237	0	0
GSM1256786	0.0478996614199279	0	0.0817985753702808	0.229481091949645	0	0.113134402659865	0	0.00660439773929253	0	0	0.065557329536311	0	0.0655432737821359	0	0.000154963858845734	0.110819111233428	0.0485712439924726	0	0	0.230435948457796	0	0
GSM1256787	0.0536783094497732	0.00734496650696735	0.0813298860745597	0.271937304319046	0	0.0302905150148656	0	0.0494256732930221	0	0	0.0203201882122889	0	0.0521427746159653	0	0	0.143976382632715	0.056861514714398	0	0	0.232692485166399	0	0
GSM1256788	0.0224533340659354	0	0.0486051879826022	0.0788871111079297	0	0.159288945736545	0	0.00176092407305908	0	0.00536737393928872	0.0293472210732417	0	0.013142010617915	0.122466193428904	0.0500470029963468	0.180534272774962	0.0717734824360163	0.0297240510959195	0	0.18598915151449	0	0.000613737156844661
GSM1256791	0.0334768502716617	0	0.0544357731993929	0.0996813917671349	0	0.254455834719664	0	0	0	0.0409059357027715	0.0258687366969366	0	0	0.0315043149034579	0.0134123586930047	0.154890922027283	0.0574913487639537	0	0	0.227091077391437	0	0.00678545586330232
GSM1256793	0.0342272955861969	0	0.0708479379889151	0.108379532008525	0	0.236538005142018	0	0	0	0.00659949895531919	0.0264857804718831	0	0.00374530090803045	0.0599020229783399	0.0198349089468918	0.219860169211931	0.0212695450198836	0	0	0.192310002782066	0	0
GSM1256796	0.0511707017320089	0	0.0802027054209812	0.199070721644266	0	0.0986426426483361	0	0.00668162236560043	0.0172663980621864	0	0	0	0.0545387035490905	0	0.0273090663697286	0.0865754987957139	0.104596280708171	0	0	0.273945658703917	0	0
GSM1256797	0.0340797380162284	0	0.0613711429723764	0.141656721117172	0	0.195648994527679	0	0.00900076893125726	0	0	0.0404472389657972	0	0	0.00695756957885316	0.0262537400311272	0.144847590756074	0.0651159702706207	0.0319861874869895	0	0.223809982331207	0	0.0188243550146181
GSM1256798	0.0306867528942689	0	0.0650302509835569	0.103046690601044	0	0.225186499881582	0	0	0	0.0443649786868756	0.0244576528235916	0	0	0.0788250004277943	0.0170096773482045	0.144964409064521	0.0337360415211264	0	0	0.211244782221232	0	0.0214472635462035
GSM1256799	0.0257078115680515	0	0.0806270208087347	0.115124523616723	0	0.244376489157155	0	0	0	0	0.0335077908797751	0	0.00959466002525489	0.0573242029170015	0.0194451705040923	0.218753708799859	0.0215840859788457	0	0	0.173954535744507	0	0
GSM1256800	0.0439651721987549	0	0.0789011974919115	0.148712795617885	0	0.214481234798867	0	0	0	0	0.0133586518840317	0	0.00900710559842892	0.0664948065062115	0.0219716424751564	0.227276515013362	0.0246594963253623	0	0	0.151171382090029	0	0
GSM175766	0.0520707408639095	0	0.0421122259750704	0.0726078764334679	0	0.261884573493955	0	0	0.0143865539616012	0	0.0296502334028108	0	0.067624862258101	0	0.0288414257604987	0.275395397354931	0.0531205195174092	0	0.0568413845363126	0.0296733403041372	0.00682645397294686	0.00896441216484938
GSM175767	0	0.0493054263379041	0.0201966591774529	0.195636596651714	0	0.240848580222427	0	0	0	0	0.00769082469732414	0	0.0328292867886938	0.123362279886558	0.0147224809842755	0.162126034562295	0.0127167298285227	0.0265418933568994	0	0.112797274137895	0	0.00122593336803837
GSM175769	0.0676182010684069	0	0.100395373659728	0.117719077091044	0	0.11301944162753	0	0.00989851909032022	0	0.0528476247989525	0	0	0.0108449890483182	0.149595233344557	0.0241059509424078	0.246270689437901	0.0331759445571235	0	0.030812713893902	0.0433205516182512	0	0.000375689821557682
GSM175770	0.0586704312044063	0	0.0658223433555238	0.113968597987726	0	0.308471035115306	0.0178207197203155	0	0	0.031631690429631	0	0.00234164196816506	0.0193930607428561	0	0.00569991193287906	0.221899405629264	0.0346499467104704	0.00778223098230844	0	0.101355254907727	0	0.0104937293134214
GSM175771	0	0.117999786925333	0.084907875374513	0.145069219191582	0.0390992199150876	0	0	0.0181224361869159	0.0342236694739346	0	0	0.0110113177450072	0.0370060990512997	0.0922679350017608	0.00859665591010392	0.257132187122742	0.0831002114918694	0	0	0.0714633866098505	0	0
GSM175772	0	0.122159811662479	0.0445292161744582	0.055382077558979	0	0.142361045172378	0	0.0666547800577709	0.0506743157878742	0.0652693321288936	0	0	0.0280464661973776	0.0490583344988127	0.0225484953346906	0.0727224875282024	0.18079320459664	0.0132401607876414	0	0.0865602725138023	0	0
GSM175773	0	0.0519554702757471	0.063457426247575	0.148010151384791	0.000752835168559272	0.028843652518719	0	0.00204808124347588	0.00602449211413166	0	0.00606544640333075	0	0.044136269871205	0.161398609722028	0	0.189990417466683	0.0726717300858372	0	0	0.224645417497917	0	0
GSM190395	0	0.0187949423748194	0.0403941622188888	0.162448059130508	0	0.127589215639481	0	0.0398600866768642	0	0	0	0.202065132320109	0.0641291094011321	0.0737343463805426	0.0201926184794709	0.0534885242729183	0.0129589948821263	0.0178538480190611	0.152515800238076	0	0.013975159966002	0
GSM190399	0	0.0318950939698746	0.067544075220183	0.156462893834462	0	0.20430410961094	0	0.0632441257682936	0.0386508070472788	0	0.0492220721643232	0.0944536430212365	0.0725839935546119	0.0106282935244523	0	0.0864052700762814	0.0252289184151269	0.0363857210023254	0	0.0540511016988433	0.00893988109176763	0
GSM629720	0.033459800059587	0	0.00961904435727624	0.0874334894488266	0	0	0	0.154260186895784	0	0	0.0413776745235076	0.245178035141264	0.0572121711504653	0.134992345962937	0.019498193103218	0	0.118556603607304	0	0.09841245574983	0	0	0
GSM629731	0	0	0	0	0	0	0	0.0660066604512002	0.180019089671697	0.114812640667285	0	0.298562503259956	0	0.0307795379588538	0.0155910478368888	0	0.0914189630465116	0.0412652115174258	0.161544345590183	0	0	0
GSM629736	0.0908543659927184	0	0.0401085184516338	0.175822970060998	0	0.0906914138963101	0	0.0318912825945403	0.0570459487686965	0.0427773723608182	0	0.188339364136973	0.0211966314874797	0.11523686947612	0.0359065163887951	0	0.064647226332685	0	0.0454815200522317	0	0	0
GSM629737	0.0794561897507655	0	0	0.116147407838701	0	0	0	0.0544322210249523	0.0711010983548361	0	0	0.345024287874634	0.00632634303793587	0.0892423431220859	0.00448242275425441	0	0.0443292778222546	0.020277985943057	0.1653717170198	0	0	0.00380870545672372
GSM629738	0	0.0136455885217528	0	0.129747689835651	0	0.137572605915334	0	0.13282280951342	0.0328371340680053	0	0	0.321293860762622	0.0334752189405966	0.0902202109719751	0	0	0.0635380638232881	0.0448468176473558	0	0	0	0
GSM629739	0.0534594517022606	0	0.0237469835935939	0.167528834056844	0	0	0	0.115409536379504	0	0	0.150606999218483	0.0911598894301593	0.0230332002726065	0.0980535699333784	0.0126461037713807	0.00603917391055326	0.07084616570211	0.06309122284018	0	0.107383252012717	0.00453548057886407	0.0124601365973645
GSM1256653	0.042975792867482	0	0	0	0.0183504185838502	0.0654633045472992	0	0	0.0164188840425848	0	0	0.417737850780117	0.0328420779886335	0.100663076993725	0.00331840180872149	0	0.0229306027943693	0.0249093305975286	0.254390258995689	0	0	0
GSM1256655	0.0409453441279231	0	0.00426926884247531	0	0	0.166776295127929	0	0.00214802943717635	0	0	0	0.421974421837616	0.0290377864068699	0.0633886279287434	0.00816867148994037	0	0.060623999341922	0	0.202667555459405	0	0	0
GSM1256656	0	0	0.0174308758533791	0.00355449795482899	0	0.0806376562949695	0	0.0497819717781288	0	0	0	0.385197007669449	0.0324290199276933	0.0897765129595131	0.00692872873972509	0	0.0455897675319803	0	0.288673961290333	0	0	0
GSM1256659	0.0107503358144153	0	0.00408328823132985	0	0	0.115398222905077	0	0.0666914921683452	0	0	0	0.36989106440798	0.028171091426451	0.0799392601086523	0.0115937798756697	0	0.0348648556210447	0	0.278616609441035	0	0	0
GSM1256660	0.0776723996225484	0	0	0.00214412465703659	0	0.130525704871611	0	0.012319124256362	0	0	0	0.367262363620326	0.0371312304945023	0.057966704902315	0	0.0386124353263557	0.0375059390769529	0	0.23885997317199	0	0	0
GSM1256662	0	0	0.0116480149435608	0	0	0.173933663018947	0	0.100597896744391	0	0.0189427334651421	0	0.431302517405044	0.0120375144606749	0.031641533425181	0	0	0.00945282866175855	0.0252002649931902	0.175150756417845	0	0	0.0100922764642646
GSM1256664	0	0.0538760714195402	0	0.0593621070896381	0	0.0520752736791796	0	0.0597859794080154	0.00306695309034157	0	0	0.320350948196639	0.0218683484903046	0.0876140702601825	0.0113095538786495	0.0476213013562881	0.0322373081931579	0.0289987771543833	0.21283288231868	0	0	0.0090004254650001
GSM1256665	0.0083281306784832	0	0.00938175299670746	0	0.0953112258256506	0.0659711733779427	0	0.103621921453402	0	0	0	0.394253572257841	0.0377665698136396	0.0536744393689886	0	0	0.0272285099549015	0	0.204462704272444	0	0	0
GSM1256670	0.0445727348593768	0	0	0.0697747194728622	0	0.0845994342000713	0	0.058931747350789	0	0	0	0.388470066626783	0.0424619944470857	0.0500074567418358	0	0.00523262221786773	0	0.0263592594395812	0.229589964643747	0	0	0
GSM1256672	0.0628374231267181	0	0	0.0557476938505971	0	0.141976073192712	0	0.0178793976001457	0.0104078979777863	0	0	0.362832694328407	0.0419400692205899	0.0472182454385921	0	0.0378385808143415	0.028745001751551	0	0.192576922698559	0	0	0
GSM1256673	0	0	0	0.00182390020000198	0	0.119152444489169	0	0.0449192457384006	0.016078602874052	0	0	0.389827122769927	0.0585785589885236	0.0795755679731424	0	0.0305116274966567	0.0120619451389352	0.0259630537553652	0.221507930575826	0	0	0
GSM1256674	0.0559061936194384	0	0	0.00761601550250522	0	0.229533454017381	0	0.0640262099181691	0	0	0	0.362514338844805	0.044115471151827	0.0553817227587704	0.00176236667293708	0.0181371132724468	0.00857356445938313	0.00243654794192739	0.14999700184041	0	0	0
GSM1256675	0.0937285695795602	0	0	0.0759379446359451	0	0.117230240907407	0	0.0402664308901024	0.00958954297940012	0	0	0.342752295486166	0.106897242402678	0.112909236807657	0.00810011823487452	0.00961179075860178	0.0409435812229866	0.0420330060946223	0	0	0	0
GSM1256676	0.06741480465484	0	0.0087902575465259	0.10008908997846	0	0.0949719909208991	0	0.0706945034072424	0.0185688399042313	0	0	0.315064246292182	0.0694345438430375	0.0466148533655572	0.0092986549691143	0.0396772163159674	0.00204161671583226	0.0227117082484936	0.134627673837617	0	0	0
GSM1256677	0.0369995749908776	0	0	0.110224243759656	0	0.140636753728756	0	0.0597946939191723	0	0	0	0.324811254144491	0.0540219874569555	0.0746348221856292	0.013439136039882	0.0040341177603872	0.0159698081800636	0	0.16543360783413	0	0	0
GSM1256678	0.0451758161443472	0	0.00928750126348909	0.166924969898471	0	0	0	0.0569344871355976	0	0	0.0101982698103699	0.324373801681101	0.0757550266034885	0.0860012674109571	0.0139445443550343	0.00185773407858831	0.0179117583147679	0.00813453678492996	0.183500286518859	0	0	0
GSM1256679	0.0262697842475627	0	0.0222394100951402	0.00412429530649564	0	0.0888636733848686	0	0	0.0372606338732385	0	0	0.331466196938473	0.06291595535671	0.0708943853162229	0.0163560545621677	0.0352183283591926	0.0399214979312204	0	0.264469784628707	0	0	0
GSM1256680	0.0319541202217532	0	0	0.0912505686749152	0.105574735237748	0	0	0.0703548288569334	0	0	0	0.3490409009267	0.0443906326442353	0.0848778439713027	0.00592142275119407	0.0193122254762785	0.00705915336134522	0	0.190263567877595	0	0	0
GSM1256681	0.0492382087842278	0	0	0.067094242391505	0	0.050474053351462	0	0.0947449221516408	0	0	0.00328839651835519	0.274310921947017	0.107258933877343	0.0805284221992875	0.00520148326788931	0.0184620277485261	0	0.0118592009143405	0.116757243620286	0	0	0.12078194322812
GSM1256682	0.0428962633588648	0	0.00935390034161632	0.0620164381536037	0	0.0505206512870122	0	0	0	0	0	0.379972475661269	0.0627615074051472	0.122147860618168	0.00983289623392847	0	0.0481622407641856	0	0.212335766176205	0	0	0
GSM1256683	0.028246312014445	0	0.000534814451907701	0.148640563189267	0	0.0870388056015544	0	0.0992157444586284	0	0	0	0.341713520198521	0.0928098924046577	0.108747625779118	0.0189139541168677	0	0.0487316895684475	0	0.0254070782165862	0	0	0
GSM1256684	0	0	0	0.0472311691030563	0	0.118519572042509	0	0.120490120541662	0	0	0	0.369108621811483	0.064629325448092	0.0638329533534272	0	0	0.0443274542306098	0.0738651689571351	0.0979956145120255	0	0	0
GSM1256685	0.0410211716770288	0	0.00856190851999162	0.118464604935932	0	0.0428984794030544	0	0	0.00891455364564708	0	0	0.367882556316393	0.0655153811367172	0.0797457935901096	0.0059954948551772	0.0302391075518631	0.0333246883969104	0	0.197436259971175	0	0	0
GSM1256686	0.0281124565688291	0	0.0123159009042802	0.157126661260747	0	0.00324046637576558	0	0.000401074254273666	0.0509541828677071	0	0	0.288409866484317	0.0629598081599863	0.0764840624707573	0.0162469325286377	0.0451093763703112	0.0292626540217309	0	0.229376557732657	0	0	0
GSM1256687	0.0746808569338209	0	0	0	0	0.114080572503186	0	0.0163565272905347	0	0	0	0.35790019530515	0.0296699528129448	0.101222413120736	0.00175189119453067	0	0.0190758147389891	0.0296736532944089	0.255588122805698	0	0	0
GSM1256688	0.0433338375078638	0	0	0.0534174117691873	0	0.114782576718756	0	0.0608992892164639	0	0	0	0.400215245151542	0.0383502416085939	0.0333586175822526	0.0101163089735582	0.0379001509921804	0.010814017756286	0	0.196812302723316	0	0	0
GSM1256689	0.0637951786251301	0	0	0.10440419984721	0	0.0142405267218664	0	0	0.0650616003698975	0	0	0.316647459036596	0.0820535186124538	0.0881850930512169	0.0106236966014188	0.0311397781304392	0.0204349826468406	0	0.203413966356931	0	0	0
GSM1256691	0.0734261240409185	0	0.0367699306599077	0.182155836060026	0	0.0993642126999779	0	0.0467437221810824	0.032093220033454	0	0	0.262095871045919	0.0397951733130505	0.0753348370052834	0.0123095548311364	0.0123050323206425	0	0.018451179222571	0.109155306586032	0	0	0
GSM1256692	0.0725599538951596	0	0	0.099835055214877	0	0.0324112801266048	0	0.066048025314786	0	0	0	0.323853803262508	0.0659032769110937	0.0629442740744499	0.00691918650080053	0.0261689026436179	0.0184578801936627	0	0.22489836186244	0	0	0
GSM1256693	0	0	0.00335576339499168	0	0.0378106427102656	0.0851610737650228	0	0.083062985983663	0	0	0	0.35616141553687	0.0516312595718906	0.135118154826652	0.0151760082658927	0	0.0478097339262799	0.0359408015913667	0.148772160427105	0	0	0
GSM1256694	0.0834114495663236	0	0.000209411824414196	0.125829396581886	0.0120014249831045	0	0	0.00872530116852055	0.0569662550154687	0	0.131021430763126	0.21471206410195	0.0760873048089055	0.160300196349302	0.00834389589593216	0.0406998097957621	0.040197540932387	0.0172066926212605	0.0218771125980282	0	0	0.00241071299362939
GSM1256695	0.0243080159936266	0	0.00797287312559051	0.193609513883476	0	0	0	0.0838210632536523	0	0	0.00901328260260379	0.271952975638129	0.133487302171945	0.0622626282946987	0.00669461955362793	0.0357423194667351	0	0.0465181200973347	0	0.0605785118516883	0	0.0640387740668926
GSM1256696	0	0	0	0.00326723334731914	0	0.278047233264172	0	0.0663642749428123	0	0	0.0103157802399486	0.379476519282642	0.0700842433081134	0.0465938966280053	0	0	0.0300451568628713	0.0554715525731889	0.0603341095509265	0	0	0
GSM1256697	0.0297419383072144	0	0.00135923669730381	0.119548709118401	0	0.0535028951103906	0	0.0890722688280087	0	0	0	0.398026550652777	0.0330464416434579	0.0499488056769623	0	0.0582615581296377	0	0.0297271861085747	0.137764409727272	0	0	0
GSM1256698	0	0	0	0.0537370665600675	0	0.0987072498903901	0	0.0475965797335118	0.0267452811699396	0	0	0.394262318954642	0.0258513733017781	0.0574543104992991	0.0209761956024483	0.049822896856895	0.035435069696892	0	0.189411657734137	0	0	0
GSM1256699	0.0368183610146182	0	0	0.0679079137658099	0	0.130607513702084	0	0.0683758041100041	0	0	0	0.316421774416015	0.0959969974487077	0.116478839454312	0.0104899138245857	0	0.0151701995336292	0	0.141732682730235	0	0	0
GSM1256700	0	0	0	0.0741786705897253	0	0.13276060100903	0	0.0669799289899046	0	0	0.060802195868724	0.273438655776639	0.0832654709363337	0.0696792314054859	0.0130062759529406	0.0277451342724893	0.0444536915950049	0.0583723043976781	0	0.0678388271727998	0	0.0274790120332452
GSM1256701	0.00388573879283174	0	0.00557523565349527	0.192027720848335	0	0.0116614044593934	0	0.0705968660683603	0	0	0	0.337767002790388	0.0955004970052986	0.041593736581522	0.00603379735814636	0.0383910934841961	0.0237075847526945	0	0.173259322205339	0	0	0
GSM1256702	0	0	0.014852752749525	0.0840705951712001	0.0222787496127544	0	0	0.00657303683793243	0.0901070893451507	0	0	0.360593126337041	0.0388493276120243	0.0922818590287681	0.00262089714767913	0.00638286409825061	0.0378762451463713	0	0.243513456913303	0	0	0
GSM1256703	0.0793294383078363	0	0	0.0227353222954798	0	0.113996261441766	0	0.039441554395032	0	0	0	0.344702604834037	0.0626445006513498	0.0952194979797841	0.0140672585548281	0	0.0254741294112992	0	0.202389432128588	0	0	0
GSM1256704	0.0530436201052276	0	0	0.0815308878689659	0	0.146889482341281	0	0.0243528962345944	0.0124564144606168	0	0	0.33900067377911	0.0357059954938062	0.0563541393428445	0.0115716864444491	0.0404696446346931	0.0228864962877614	0	0.17573806300665	0	0	0
GSM1256705	0.00973396613141864	0	0	0.155227146790234	0	0.029841530793066	0	0	0.0713992401798902	0	0.0119351483205176	0.272487086285417	0.107693018452229	0.0925725643789186	0.0209461429567108	0	0.0791937999842176	0	0.14897035572738	0	0	0
GSM1256707	0	0.00164611222949276	0	0.0786818136974696	0	0.0506456452727516	0	0.0180567097079062	0.064829425220858	0	0	0.381891761599163	0.0362752939752162	0.0649934753984491	0	0.0406261091375685	0	0.0439223735432903	0.218431280217834	0	0	0
GSM1256708	0	0.0267607354037995	0	0.0154204253198166	0	0.133511492491776	0	0.0220687009333018	0	0.0314121622980613	0	0.312684028341252	0.0134709730700238	0.0799589280504183	0.0271233366193993	0.0239643001186662	0.0302175925364856	0.0346167646299755	0.248790560187024	0	0	0
GSM1256710	0.0773167577602049	0	0	0	0	0.150764175240457	0	0	0	0	0	0.340935990322554	0.0355797444171694	0.0758814223509374	0.0292338690914171	0	0.00069403322071793	0.0329588496706645	0.254502374631697	0	0	0.00213278329418075
GSM1256711	0.0406446596082145	0	0	0	0	0.159943353935174	0	0.00557236846839839	0.0476358191322386	0	0	0.411588890577601	0.0195169756718959	0.0623551127942235	0.00114738728201656	0.0535052472090178	0	0.00828256088072625	0.189807624440494	0	0	0
GSM1256714	0.0553783760104761	0	0	0	0	0.159131365025689	0	0.0494186203096714	0.0213247561194278	0	0	0.363033096484895	0.0193990022831821	0.0479851802110543	0.0139201778649436	0.0462969614976804	0.00607019667135069	0.0206265005654773	0.193441725181268	0	0	0.00397404177488414
GSM1256715	0.058514657148501	0	0	0.0615408456339956	0	0.0709181246727356	0	0	0.0271808899547136	0	0	0.372875324996591	0.0406703113618969	0.0724531415722246	0.00202163453639125	0.0295139674624942	0.0089152675934375	0.0171037469609708	0.238292088106047	0	0	0
GSM1256716	0	0	0	0	0	0.179729974368032	0	0.0178760731265003	0.0640221692887595	0	0	0.277680904448085	0.0491094024805746	0.0886037257355286	0.0664494864479282	0.0940126724517688	0.0690063844282059	0.0208295124106903	0.0423842428874446	0	0	0.0302954519264829
GSM1256718	0	0	0.00394342327050474	0.0255915096423829	0	0.115877737155333	0	0.0150109940322634	0.00228244019557409	0	0	0.358687930481778	0.0593292593031666	0.0886047188470748	0.0224756293071886	0	0.0297269498494325	0	0.278469407915301	0	0	0
GSM1256774	0.065561832891964	0	0	0	0	0.103474898124771	0	0.0462300085769927	0	0.0404668330575335	0	0.345452716989701	0.0195953029566267	0.0988793149137311	0.00159711189126977	0	0.0287371083650193	0.0212453808209384	0.228759491411453	0	0	0
GSM1256777	0.0915319905074921	0	0	0	0	0.304053484270074	0	0.0466570688172503	0	0	0	0.261570029570474	0.0380894919628756	0.0639390765604712	0	0	0.0330126794753904	0.0427108941781212	0.118435284657851	0	0	0
GSM1256778	0.0660345948612505	0	0	0	0	0.207715589498054	0	0.0256239919369081	0.0197364044807342	0.00606422688535223	0	0.352158900959778	0.0197210596434272	0.0477490450856921	0	0	0.0157728052352906	0.0248608134094008	0.214562568004112	0	0	0
GSM1256779	0.0126045757623137	0	0	0	0	0.21805947405506	0	0.0364300961021162	0.0342409694187723	0	0.0373659460133565	0.188503550591287	0	0.0829827201715209	0.0880147131790548	0.0575565479965029	0.144828919125121	0.0922161268813176	0	0	0	0.00719636070357697
GSM1256780	0.0795854859988459	0	0	0	0	0.175156595500402	0	0	0.0173170429723854	0	0	0.367056978895742	0.0279341989125466	0.0565251417639285	0.00267764204436822	0	0.0160497778494911	0.0129904575279746	0.235900028438265	0	0	0.00880665009605081
GSM1256781	0.0256530849268797	0	0	0	0	0.179974975541407	0	0.00182989858779893	0	0	0	0.40408780955103	0.0271532491930051	0.0942576947026848	0.000876800397968431	0	0.00179250168244905	0.0317495639245639	0.216341710140248	0	0	0.0162827113519648
